# Supplementary material for: Can the DSE Fungus Exserohilum rostratum Mitigate the Effect of Salinity on the Grass Chloris gayana?
Source: Plants (Basel). 2025 Aug 15;14(16):2537. doi: 10.3390/plants14162537 (PMC12389101; doi:10.3390/plants14162537)
Supplement: Supplementary file 1 [file plants-14-02537-s001.zip]

Archive with 1 entries (1 files):
- plants-3762981-supplementary.pdf
